# Supplementary material for: Sleep Quality and Duration in Children That Consume Caffeine: Impact of Dose and Genetic Variation in ADORA2A and CYP1A
Source: Genes (Basel). 2023 Jan 22;14(2):289. doi: 10.3390/genes14020289 (PMC9956387; doi:10.3390/genes14020289)
Supplement: Supplementary file 1 [file genes-14-00289-s001.zip]

Archive with 1 entries (1 files):
- genes-2076830-supplementary.pdf
